# Supplementary material for: Effects of Organic Biostimulants Added with Zeolite on Zucchini Squash Plants Infected by Tomato Leaf Curl New Delhi Virus
Source: Viruses. 2022 Mar 15;14(3):607. doi: 10.3390/v14030607 (PMC8952782; doi:10.3390/v14030607)
Supplement: Supplementary file 1 [file viruses-14-00607-s001.zip]

Archive with 2 entries (2 files):
- S1 Figure of fold change of betaine.TIF
- S1 Table of assignations of zucchini extracts.pdf
